# Supplementary material for: Interfacial Crosslinking for Efficient and Stable Planar TiO2 Perovskite Solar Cells
Source: Adv Sci (Weinh). 2024 Jul 3;11(33):2402796. doi: 10.1002/advs.202402796 (PMC11434036; doi:10.1002/advs.202402796)
Supplement: Supplementary file 2 — Supporting Information [file ADVS-11-2402796-s002.zip]

Archive with 3 entries (2 files):
- advs202402796-sup-0002-cif/
- advs202402796-sup-0002-cif/EQE.xlsx
- advs202402796-sup-0002-cif/J-V.xlsx
