# Supplementary material for: Interfacial Crosslinking for Efficient and Stable Planar TiO2 Perovskite Solar Cells
Source: Adv Sci (Weinh). 2024 Jul 3;11(33):2402796. doi: 10.1002/advs.202402796 (PMC11434036; doi:10.1002/advs.202402796)
Supplement: Supplementary file 2 — Supporting Information [file ADVS-11-2402796-s002.zip › advs202402796-sup-0002-cif/EQE.xlsx]

## Sheet: Sheet1
TiO2				TiO2-SK
λ(nm)	IPCE (%)	--		λ(nm)	IPCE (%)	--
300	48.0043	0.000118535		300	49.2134	0.000121521
310	46.4534	0.00604		310	47.7405	0.0062
320	48.4968	0.03173		320	49.8829	0.03263
330	54.365	0.09994		330	56.1041	0.10302
340	63.3036	0.18705		340	65.2711	0.19284
350	73.4892	0.29658		350	75.5608	0.30546
360	79.5356	0.43472		360	81.473	0.44697
370	82.7212	0.62112		370	84.4291	0.63721
380	84.3036	0.80219		380	85.799	0.82149
390	83.8215	1.01233		390	85.1089	1.03486
400	84.9218	1.31756		400	86.0153	1.34402
410	85.9907	1.61571		410	87.0041	1.64569
420	87.573	1.94892		420	88.4564	1.98225
430	88.7676	2.21818		430	89.4349	2.25354
440	90.0356	2.6495		440	90.6091	2.68761
450	90.6433	3.16256		450	91.0932	3.20322
460	91.3978	3.68108		460	91.7112	3.72351
470	91.7646	4.20555		470	92.0305	4.2495
480	92.1419	4.78276		480	92.3189	4.82783
490	92.3619	5.37498		490	92.4734	5.42076
500	92.5924	5.95193		500	92.5867	5.99767
510	92.6134	6.54169		510	92.6279	6.58752
520	92.8544	7.13504		520	92.8339	7.18074
530	93.1059	7.74979		530	93.0605	7.7952
540	93.4517	8.3532		540	93.318	8.39774
550	93.6403	8.99286		550	93.5137	9.03654
560	93.9233	9.61817		560	93.8021	9.66104
570	93.7975	10.2571		570	93.6991	10.2993
580	93.6403	10.915		580	93.5343	10.9565
590	93.043	11.522		590	92.9472	11.5628
600	92.3619	12.1814		600	92.2056	12.2211
610	91.6703	12.8438		610	91.4949	12.8822
620	91.1463	13.5156		620	90.9902	13.5529
630	90.7062	14.1573		630	90.64	14.1942
640	90.3499	14.8261		640	90.3722	14.8631
650	89.8679	15.4666		650	89.8469	15.5034
660	89.805	16.1355		660	89.8263	16.1725
670	89.9937	16.8259		670	89.9808	16.8628
680	90.3499	17.5181		680	90.228	17.554
690	90.3604	18.1125		690	90.2692	18.1479
700	89.7002	18.7619		700	89.7233	18.7975
710	88.9143	19.4327		710	88.9508	19.4686
720	88.2541	19.9378		720	88.3328	19.9741
730	88.2751	20.5244		730	88.3534	20.5612
740	88.4847	21.1684		740	88.6212	21.2062
750	88.5685	21.8296		750	88.7242	21.8685
760	87.9712	21.9731		760	88.2401	22.0124
770	86.6823	22.598		770	87.0041	22.6396
780	84.6598	23.2177		780	85.078	23.2625
790	79.7242	23.7719		790	80.2679	23.8205
800	66.5312	24.2323		800	67.1045	24.2848
810	43.4459	24.532		810	43.8677	24.5874
820	21.6287	24.6553		820	21.8669	24.7121
830	9.53694	24.7138		830	9.6511	24.7713
840	3.84475	24.7403		840	3.8934	24.7981
850	1.35389	24.7486		850	1.38123	24.8065
860	0.48161	24.7519		860	0.49667	24.8099
870	0.21283	24.7533		870	0.22176	24.8114
880	0.13644	24.7542		880	0.1407	24.8124
890	0.12082	24.755		890	0.12082	24.8132
900	0.00107	24.755		900	0	24.8132
