# Supplementary material for: Interfacial Crosslinking for Efficient and Stable Planar TiO2 Perovskite Solar Cells
Source: Adv Sci (Weinh). 2024 Jul 3;11(33):2402796. doi: 10.1002/advs.202402796 (PMC11434036; doi:10.1002/advs.202402796)
Supplement: Supplementary file 2 — Supporting Information [file ADVS-11-2402796-s002.zip › advs202402796-sup-0002-cif/J-V.xlsx]

## Sheet: Sheet1
TiO2					TiO2-SK
RS		FS			RS		FS	--
Voltage	Jsc(mA cm-2)	Voltage	Jsc(mA cm-2)		Voltage	Jsc(mA cm-2)	Voltage	Jsc(mA cm-2)
1.20005	-34.2216	-0.10003	25.4913		1.19906	-17.6434	-0.10002	25.5138
1.17406	-18.8842	-0.07403	25.4495		1.17307	-3.64014	-0.07303	25.4662
1.14808	-5.67272	-0.04803	25.4904		1.14706	7.24314	-0.04702	25.4973
1.12206	4.97147	-0.02203	25.4822		1.12104	14.8467	-0.02102	25.578
1.09604	12.8613	0.0041	25.4815		1.09522	19.6793	0.00498	25.4972
1.07006	18.1164	0.03011	25.4465		1.06906	22.3912	0.03111	25.5282
1.04406	21.3558	0.0561	25.4516		1.04305	23.8732	0.05711	25.544
1.01805	23.236	0.08211	25.4578		1.01704	24.6308	0.08311	25.5174
0.99204	24.2008	0.10811	25.4164		0.99106	24.994	0.10912	25.5075
0.96606	24.7242	0.13411	25.4594		0.96505	25.2256	0.13512	25.5125
0.94005	25.021	0.1601	25.496		0.93904	25.3307	0.16112	25.5197
0.91404	25.16	0.1861	25.4953		0.91304	25.3886	0.18711	25.4873
0.88804	25.2599	0.21204	25.4818		0.88706	25.4196	0.21311	25.4798
0.86206	25.2786	0.23804	25.4652		0.86105	25.4156	0.23904	25.4395
0.83605	25.3493	0.26405	25.4945		0.83504	25.4181	0.26505	25.4779
0.81004	25.3955	0.29003	25.4193		0.80903	25.4712	0.29106	25.4673
0.78403	25.3708	0.31604	25.4026		0.78306	25.5692	0.31703	25.4707
0.75806	25.3824	0.34205	25.4508		0.75705	25.4767	0.34304	25.4966
0.73205	25.4016	0.36805	25.488		0.73104	25.5154	0.36905	25.5363
0.70604	25.3551	0.39402	25.4512		0.70503	25.4704	0.39506	25.4667
0.68003	25.4198	0.42003	25.4043		0.67905	25.4855	0.42103	25.5523
0.65405	25.401	0.44605	25.4338		0.65304	25.4923	0.44705	25.4867
0.62804	25.3758	0.47203	25.4275		0.62704	25.4487	0.47306	25.5001
0.60204	25.4149	0.49803	25.4323		0.60103	25.5054	0.49903	25.4534
0.57603	25.4709	0.52404	25.3503		0.57505	25.5013	0.52503	25.4856
0.55005	25.4708	0.55005	25.4066		0.54904	25.5055	0.55104	25.5166
0.52404	25.4689	0.57602	25.4094		0.52303	25.534	0.57705	25.5353
0.49803	25.4712	0.60204	25.4284		0.49703	25.4771	0.60303	25.509
0.47203	25.3877	0.62804	25.4444		0.47105	25.5363	0.62904	25.4734
0.44605	25.4298	0.65405	25.3527		0.44504	25.4648	0.65505	25.4829
0.42004	25.4759	0.68002	25.3569		0.41903	25.542	0.68106	25.4059
0.39402	25.4783	0.70604	25.3697		0.39305	25.5725	0.70704	25.4352
0.36805	25.513	0.73205	25.3169		0.36705	25.5384	0.73305	25.4775
0.34205	25.4534	0.75806	25.3419		0.34104	25.5186	0.75906	25.4585
0.31604	25.4471	0.78403	25.2402		0.31503	25.5054	0.78507	25.4408
0.29003	25.4648	0.81004	25.2274		0.28905	25.4813	0.81103	25.4021
0.26405	25.4783	0.83605	25.098		0.26304	25.4787	0.83704	25.4679
0.23804	25.5021	0.86206	25.0039		0.23704	25.523	0.86305	25.4704
0.21204	25.4409	0.88803	24.8391		0.2111	25.565	0.88906	25.3873
0.1861	25.4822	0.91403	24.5553		0.1851	25.5148	0.91504	25.297
0.1601	25.5167	0.94004	23.9639		0.15911	25.5562	0.94104	25.2124
0.13411	25.4125	0.96605	23.2134		0.13311	25.538	0.96706	25.0971
0.10811	25.4512	0.99203	21.8181		0.10711	25.5093	0.99307	24.8908
0.08211	25.5299	1.01805	19.5493		0.08111	25.5361	1.01905	24.3897
0.0561	25.4155	1.04404	16.1824		0.05511	25.5231	1.04506	23.413
0.0301	25.4391	1.07006	11.3147		0.02911	25.515	1.07106	21.5908
0.0041	25.4434	1.09604	4.96707		0.00298	25.5704	1.09707	18.5076
-0.02203	25.4771	1.12206	-2.95957		-0.02303	25.5993	1.12304	13.2596
-0.04803	25.4383	1.14808	-12.4154		-0.04903	25.5139	1.14906	5.44518
-0.07403	25.4566	1.17405	-23.487		-0.07503	25.5396	1.17508	-5.15254
-0.10003	25.466	1.20005	-36.6098		-0.10001	25.5423	1.20107	-18.5883
